# Supplementary material for: Continuity of Nursing Care in Patients with Coronary Artery Disease: A Systematic Review
Source: Int J Environ Res Public Health. 2022 Mar 4;19(5):3000. doi: 10.3390/ijerph19053000 (PMC8910524; doi:10.3390/ijerph19053000)
Supplement: Supplementary file 1 [file ijerph-19-03000-s001.zip]

Archive with 1 entries (1 files):
- ijerph-1596400-Supplementary Material S1.pdf
